# Supplementary material for: Describe the morphology and mitochondrial genome of Mecidea indica Dallas, 1851 (Hemiptera, Pentatomidae), with its phylogenetic position
Source: PLoS One. 2024 Mar 28;19(3):e0299298. doi: 10.1371/journal.pone.0299298 (PMC10977800; doi:10.1371/journal.pone.0299298)
Supplement: S1 Table — (XLSX) [file pone.0299298.s002.xlsx]

## Sheet: Sheet1
S1 Table. Partitions and models based on Partition Finder of PCGs.
Subset	Best Model	Subset Partitions	Subset Sites
1	GTR+I+G	ATP6_mafft_codon1, ND3_mafft_codon1, ND4L_mafft_codon1	1-702\3, 7000-7353\3, 7354-7641\3
2	GTR+I+G	ATP6_mafft_codon2, ND2_mafft_codon2, ND3_mafft_codon2, ND6_mafft_codon2	2-702\3, 5993-6999\3, 7001-7353\3, 10724-11229\3
3	GTR+I+G	ATP6_mafft_codon3, COX1_mafft_codon3, COX2_mafft_codon3, COX3_mafft_codon3, CYTB_mafft_codon3, ND3_mafft_codon3	3-702\3, 876-2418\3, 2421-3102\3, 3105-3894\3, 3897-5034\3, 7002-7353\3
4	GTR+I+G	ATP8_mafft_codon1, ATP8_mafft_codon2, ND2_mafft_codon1, ND6_mafft_codon1	703-873\3, 704-873\3, 5992-6999\3, 10723-11229\3
5	GTR+I+G	ATP8_mafft_codon3, ND2_mafft_codon3, ND6_mafft_codon3	705-873\3, 5994-6999\3, 10725-11229\3
6	GTR+I+G	COX1_mafft_codon1, COX2_mafft_codon1, COX3_mafft_codon1, CYTB_mafft_codon1	874-2418\3, 2419-3102\3, 3103-3894\3, 3895-5034\3
7	GTR+I+G	COX1_mafft_codon2, COX2_mafft_codon2, CYTB_mafft_codon2	875-2418\3, 2420-3102\3, 3896-5034\3
8	GTR+I+G	COX3_mafft_codon2, ND1_mafft_codon2, ND4L_mafft_codon2, ND4_mafft_codon2, ND5_mafft_codon2	3104-3894\3, 5036-5991\3, 7355-7641\3, 7643-8988\3, 8990-10722\3
9	GTR+I+G	ND1_mafft_codon1, ND4_mafft_codon1, ND5_mafft_codon1	5035-5991\3, 7642-8988\3, 8989-10722\3
10	GTR+I+G	ND1_mafft_codon3, ND5_mafft_codon3	5037-5991\3, 8991-10722\3
11	HKY+G	ND4L_mafft_codon3, ND4_mafft_codon3	7356-7641\3, 7644-8988\3
