# Supplementary material for: Describe the morphology and mitochondrial genome of Mecidea indica Dallas, 1851 (Hemiptera, Pentatomidae), with its phylogenetic position
Source: PLoS One. 2024 Mar 28;19(3):e0299298. doi: 10.1371/journal.pone.0299298 (PMC10977800; doi:10.1371/journal.pone.0299298)
Supplement: S2 Table — (XLSX) [file pone.0299298.s003.xlsx]

## Sheet: Sheet1
S2 Table. Partitions and models based on Partition Finder of PRT.
Subset	Best Model	Subset Partitions	Subset Sites
1	GTR+I+G	22trna	1-1666
2	GTR+I+G	ATP6_mafft, ND3_mafft	1667-2368, 8666-9019
3	GTR+I+G	ATP8_mafft, ND2_mafft, ND6_mafft	2369-2539, 7658-8665, 12389-12895
4	GTR+I+G	COX1_mafft	2540-4084
5	GTR+I+G	COX2_mafft, COX3_mafft, CYTB_mafft	4085-4768, 4769-5560, 5561-6700
6	GTR+I+G	ND1_mafft	6701-7657
7	GTR+I+G	ND4L_mafft, ND4_mafft, ND5_mafft	9020-9307, 9308-10654, 10655-12388
8	GTR+I+G	rrna	12896-15431
